# Supplementary material for: High-Throughput Phenotyping of Soybean Biomass: Conventional Trait Estimation and Novel Latent Feature Extraction Using UAV Remote Sensing and Deep Learning Models
Source: Plant Phenomics. 2024 Sep 9;6:0244. doi: 10.34133/plantphenomics.0244 (PMC11382017; doi:10.34133/plantphenomics.0244)
Supplement: Supplementary 1 — Figs. S1 to S3 Tables S1 and S2 [file plantphenomics.0244.f1.zip]

Archive with 4 entries (4 files):
- FigureS1.png
- FigureS2.png
- FigureS3.png
- Supplementary_Tables.xlsx
